# Supplementary material for: Gastric carcinoma: review of the results of treatment in a community teaching hospital
Source: World J Surg Oncol. 2007 Jul 20;5:81. doi: 10.1186/1477-7819-5-81 (PMC1950881; doi:10.1186/1477-7819-5-81)
Supplement: Additional file 1 — Micorsoft excel file showing Data to Figures 1 and 2 [file 1477-7819-5-81-S1.xls]

## Sheet: Sheet1
Additional file 1. Data to Figures 1 and 2
Survival	Stage 1A	Stage 1B	Stage 2	Stage 3A	Stage 3B	Stage 4
(No. of patients)	12	30	33	55	9	88
1 year	1	0.86	0.78	0.64	0.69	0.3
3 years	1	0.61	0.41	0.38	0.17	0.19
5 years	0.79	0.57	0.41	0.26	0	0.13
10 years	0.66	0.43	0.41	0.16		0.13
Survival Disease free (No. of patients)	Stage 1A	Stage 1B	Stage 2	Stage 3A	Stage 3B	Stage 4
	12	30	33	55	9	88
1 year	1	0.73	0.55	0.31	0	0.023
3 years	0.83	0.47	0.21	0.16		0.011
5 years	0.6	0.4	0.15	0.09		0.011
10 years	0	0.17	0.03	0		0.011
	Total no. of patients	No. of patients
Stage 1A	12	12	T1	N0	M0
Stage 1B	30	3	T1	N1	M0
		27	T2	N0	M0
Stage 2	33	0	T1	N2	M0
		10	T2	N1	M0
		23	T3	N0	M0
Stage 3A	55	1	T2	N2	M0
		48	T3	N1	M0
		5	T4	N0	M0
Stage 3B	9	9	T3	N2	M0
Stage 4	88	7	T4	N1, N2, N3	M0
		0	T1,T2,T3	N3	M0
		81	Any T	Any N	M1
Unknown	8
