# Supplementary material for: Gastric carcinoma: review of the results of treatment in a community teaching hospital
Source: World J Surg Oncol. 2007 Jul 20;5:81. doi: 10.1186/1477-7819-5-81 (PMC1950881; doi:10.1186/1477-7819-5-81)
Supplement: Additional file 2 — Microsoft excel file showing Data to figure 4 [file 1477-7819-5-81-S2.xls]

## Sheet: Sheet1
Additional file 2: Data to figure 4
Survival (No. of patients)	Curative	Curative resection Disease free	Palliative	Palliative surgery	Explorative
	Resection		Resection	23	Surgery
	118		51		43
1 year	0.8	0.65	0.57	0.12	0.13
3 years	0.6	0.38	0.19	0.12	0
5 years	0.47	0.26	0.09	0.12
10 years	0.34	0.06	0.09	0.12
	Curative resection	Palliative resection	Palliative surgery	Explorative surgery
Stage 1A	12	0	0	0	T1	N0	M0
Stage 1B	3	0	0	0	T1	N1	M0
	27	0	0	0	T2	N0	M0
Stage 2	19	0	0	0	T1	N2	M0
	10	0	0	0	T2	N1	M0
	0	3	0	1	T3	N0	M0
Stage 3A	1	0	0	0	T2	N2	M0
	29	18	2	0	T3	N1	M0
	1	0	0	4	T4	N0	M0
Stage 3B	3	4	0	2	T3	N2	M0
Stage 4	3	2	1	1	T4	N1, N2, N3	M0
	2	1	0	0	T1,T2,T3	N3	M0
	3	23	18	34	Any T	Any N	M1
Unknown	5	0	1	2
